# Supplementary material for: Salinity Alleviation and Reduction in Oxidative Stress by Endophytic and Rhizospheric Microbes in Two Rice Cultivars
Source: Plants (Basel). 2023 Feb 21;12(5):976. doi: 10.3390/plants12050976 (PMC10005660; doi:10.3390/plants12050976)
Supplement: Supplementary file 1 [file plants-12-00976-s001.zip]

Archive with 1 entries (1 files):
- plants-2204968-supplementary.pdf
